# Supplementary material for: Inhibition of Tyrosinase and Melanogenesis by Carboxylic Acids: Mechanistic Insights and Safety Evaluation
Source: Molecules. 2025 Apr 7;30(7):1642. doi: 10.3390/molecules30071642 (PMC11990924; doi:10.3390/molecules30071642)
Supplement: Supplementary file 1 [file molecules-30-01642-s001.zip]

Archive with 1 entries (1 files):
- molecules-3563717-supplementary.pdf
